# Supplementary material for: The Usage of Cryopreserved Reproductive Material in Cancer Patients Undergoing Fertility Preservation Procedures
Source: Cancers (Basel). 2023 Nov 9;15(22):5348. doi: 10.3390/cancers15225348 (PMC10670543; doi:10.3390/cancers15225348)
Supplement: Supplementary file 1 [file cancers-15-05348-s001.zip]

Archive with 1 entries (1 files):
- cancers-2692894-supplementary.pdf
